# Supplementary material for: The Relationships between Parenting Practices and Child Health-Related Behaviors in Children with Intellectual Disability: The Moderating Role of Child Body Weight Status
Source: Nutrients. 2022 Dec 7;14(24):5206. doi: 10.3390/nu14245206 (PMC9784023; doi:10.3390/nu14245206)
Supplement: Supplementary file 1 [file nutrients-14-05206-s001.zip]

Archive with 1 entries (1 files):
- nutrients-2050461-supplementary.pdf
